# Supplementary material for: Rethinking Model Transferability: Validity Domains as a New Approach to Delineate the Limits of Bloom Date Projections
Source: Glob Chang Biol. 2026 Mar 11;32(3):e70776. doi: 10.1111/gcb.70776 (PMC12976982; doi:10.1111/gcb.70776)
Supplement: Supplementary file 1 — Data S1: gcb70776‐sup‐0001‐Supinfo.zip. [file GCB-32-e70776-s001.zip]

Archive with 2 entries (2 files):
- gcb70776-sup-0004-TableS1@Bauer_Validity_Domains_Global_Change_SI.docx
- gcb70776-sup-0001-TableS1-S2-FigureS1-S2@Bauer_Validity_Domains_GCB_Supporting_Information_final.pdf
